# Supplementary material for: Identification of a Novel Therapeutic Target against XDR Salmonella Typhi H58 Using Genomics Driven Approach Followed Up by Natural Products Virtual Screening
Source: Microorganisms. 2021 Dec 3;9(12):2512. doi: 10.3390/microorganisms9122512 (PMC8708826; doi:10.3390/microorganisms9122512)
Supplement: Supplementary file 1 [file microorganisms-09-02512-s001.zip]

Archive with 3 entries (3 files):
- microorganisms-1421411-FC-done.pdf
- Supplementary Table S1.pdf
- Supplementry Table S2.xlsx
