# Supplementary material for: Identification of a Novel Therapeutic Target against XDR Salmonella Typhi H58 Using Genomics Driven Approach Followed Up by Natural Products Virtual Screening
Source: Microorganisms. 2021 Dec 3;9(12):2512. doi: 10.3390/microorganisms9122512 (PMC8708826; doi:10.3390/microorganisms9122512)
Supplement: Supplementary file 1 [file microorganisms-09-02512-s001.zip › Supplementry Table S2.xlsx]

## Sheet: Sheet1
Table S1. ADMET Properties: ADMET properties predicted for shortlisted seven drug like com-pounds against Salmonella typhi XDR strain.
id	public_id	name	moldb_iupac	state	annotation_quality		cas_number	moldb_inchikey	moldb_inchi	moldb_smiles	moldb_mono_mass	kingdom	superclass	class	subclass		BBB	Buffer_solubility_mg_L	Caco2	CYP_2C19_inhibition	CYP_2C9_inhibition	CYP_2D6_inhibition	YP_2D6_substrate	CYP_3A4_substrate	MDCK	Pgp_inhibition	Plasma_Protein_Binding	Skin_Permeability	SKlogD_value	SKlogP_value	SKlogS_pure	SKlogS_buffer	HIA	Pure_water_solubility_mg_L		CMC_like_Rule	CMC_like_Rule_Violations		algae_at	Ames_test	Carcino_Mouse	Carcino_Rat	hERG_inhibition	TA100_10RLI	TA100_NA	TA1535_10RLI	TA1535_NA		Smiles
21512	FDB021503	Isosalsolidine		low	Trace constituent in seeds of Nigella sativa (black cumin). Isosalsolidine is found in herbs and spices.	4594-02-9	COC1=C(OC)C=C2C(C)=NC=CC2=C1	InChI=1S/C12H13NO2/c1-8-10-7-12(15-3)11(14-2)6-9(10)4-5-13-8/h4-7H,1-3H3	203.095	VBMZFACBWDZUSM-UHFFFAOYSA-N	6,7-dimethoxy-1-methylisoquinoline						2.39001	2517.56	56.914	inhibitor	inhibitor	Non	Non	Substrate	374.898	Non	69.8109	-2.9282	2.14851	2.14851	-2.63787	-1.90703	100	467.886		Qualified	0		0.0974752	mutagen	negative	negative	low_risk	positive	positive	positive	negative		COc1cc2ccnc(C)c2cc1OC
1894	FDB001894	Acetoxy-[10]-gingerol	Solid	low	Acetoxy-[10]-gingerol is practically insoluble (in water) and an extremely weak acidic compound (based on its pKa). Acetoxy-[10]-gingerol can be found in ginger, which makes acetoxy-[10]-gingerol a potential biomarker for the consumption of this food product.	748159-32-2	CCCCCCCCC[C@@H](CC(=O)CCC1=CC(OC)=C(C)C=C1)OC(C)=O	InChI=1S/C24H38O4/c1-5-6-7-8-9-10-11-12-23(28-20(3)25)18-22(26)16-15-21-14-13-19(2)24(17-21)27-4/h13-14,17,23H,5-12,15-16,18H2,1-4H3/t23-/m0/s1	390.277	KRNPXTSKQYTSGR-QHCPKHFHSA-N	(5S)-1-(3-methoxy-4-methylphenyl)-3-oxotetradecan-5-yl acetate						2.02289	4.85378	51.7582	Inhibitor	Inhibitor	Non	Non	Substrate	0.0757471	Inhibitor	93.8289	-1.15282	6.39373	6.39373	-5.88296	-4.90561	97.7018	0.511364		Qualified	0		0.00235212	non-mutagen	negative	negative	low_risk	negative	negative	negative	negative		CCCCCCCCC[C@@H](CC(=O)CCc1ccc(C)c(OC)c1)OC(C)=O
7713	FDB007712	1-(4-Hydroxy-3-methoxyphenyl)-3,5-diacetoxyoctane	Solid	low	[4]-gingerdiol 3,5-diacetate is a member of the class of compounds known as methoxyphenols. Methoxyphenols are compounds containing a methoxy group attached to the benzene ring of a phenol moiety. [4]-gingerdiol 3,5-diacetate is practically insoluble (in water) and a very weakly acidic compound (based on its pKa). [4]-gingerdiol 3,5-diacetate can be found in herbs and spices, which makes [4]-ging…		CCCC(CC(CCC1=CC(OC)=C(O)C=C1)OC(C)=O)OC(C)=O	InChI=1S/C19H28O6/c1-5-6-16(24-13(2)20)12-17(25-14(3)21)9-7-15-8-10-18(22)19(11-15)23-4/h8,10-11,16-17,22H,5-7,9,12H2,1-4H3	352.189	AUBPDZJRJKZQEX-UHFFFAOYSA-N	5-(acetyloxy)-1-(4-hydroxy-3-methoxyphenyl)octan-3-yl acetate						0.0376039	1718.42	35.271	Inhibitor	Inhibitor	Non	Non	Substrate	0.167507	Non	89.2317	-2.39971	3.42752	3.42752	-3.32143	-2.31194	95.3084	168.127		Qualified	0		0.0160463	non-mutagen	negative	negative	low_risk	negative	negative	negative	negative		CCCC(CC(CCc1ccc(O)c(OC)c1)OC(C)=O)OC(C)=O
7761	FDB007760	[6]-Gingerdiol acetate methyl ether	Solid	low	[6]-gingerdiol acetate methyl ether is a member of the class of compounds known as dimethoxybenzenes. Dimethoxybenzenes are organic aromatic compounds containing a monocyclic benzene moiety carrying exactly two methoxy groups. [6]-gingerdiol acetate methyl ether is practically insoluble (in water) and an extremely weak acidic compound (based on its pKa). [6]-gingerdiol acetate methyl ether can be…		CCCCCC(CC(O)CCC1=CC(OC)=C(OC)C=C1)OC(C)=O	InChI=1S/C20H32O5/c1-5-6-7-8-18(25-15(2)21)14-17(22)11-9-16-10-12-19(23-3)20(13-16)24-4/h10,12-13,17-18,22H,5-9,11,14H2,1-4H3	352.225	MVMCYBCRYZSVDR-UHFFFAOYSA-N	1-(3,4-dimethoxyphenyl)-3-hydroxydecan-5-yl acetate						0.51922	326.146	51.5253	Inhibitor	Inhibitor	Non	Non	Weakly	0.323343	Non	91.6572	-2.01356	4.03688	4.03688	-4.02518	-3.03371	96.1041	33.2615		Qualified	0		0.00863483	mutagen	negative	negative	low_risk	negative	negative	negative	negative		CCCCCC(CC(O)CCc1ccc(OC)c(OC)c1)OC(C)=O
10774	FDB010772	Feruloylcholine		low	Constituent of garlic mustard (Alliaria officinalis).	85927-25-9	COC1=C(O)C=CC(\C=C\C(=O)OCC[N+](C)(C)C)=C1	InChI=1S/C15H21NO4/c1-16(2,3)9-10-20-15(18)8-6-12-5-7-13(17)14(11-12)19-4/h5-8,11H,9-10H2,1-4H3/p+1	280.155	XHSNXOZZHHJDDX-UHFFFAOYSA-O	(2-{[(2E)-3-(4-hydroxy-3-methoxyphenyl)prop-2-enoyl]oxy}ethyl)trimethylazanium						0.0189737	16888.8	41.113	Non	Inhibitor	Non	Non	Substrate	2.76796	Non	12.7904	-2.89189	-1.00728	-1.00728	-0.33406	-1.22009	95.3602	129906		Qualified	0		0.103025	non-mutagen	negative	negative	low_risk	negative	negative	negative	negative		COc1cc(\C=C\C(=O)OCC[N+](C)(C)C)ccc1O
20975	FDB020967	4-(3-Hydroxy-7-phenyl-6-heptenyl)-1,2-benzenediol		low	Constituent of the rhizomes of Curcuma xanthorrhiza (Java turmeric). 4-(3-Hydroxy-7-phenyl-6-heptenyl)-1,2-benzenediol is found in herbs and spices and beverages.	158697-56-4	OC(CC\C=C\C1=CC=CC=C1)CCC1=CC(O)=C(O)C=C1	InChI=1S/C19H22O3/c20-17(9-5-4-8-15-6-2-1-3-7-15)12-10-16-11-13-18(21)19(22)14-16/h1-4,6-8,11,13-14,17,20-22H,5,9-10,12H2/b8-4+	298.157	OELWYQGRQUQQPD-XBXARRHUSA-N	4-[(6E)-3-hydroxy-7-phenylhept-6-en-1-yl]benzene-1,2-diol	Organic compounds	Phenylpropanoids and polyketides	Diarylheptanoids	Linear diarylheptanoids		5.17047	270.328	23.0961	inhibitor	inhibitor	Non	Non	Non	106.334	Inhibitor	98.5181	-2.09753	4.4451	4.4451	-4.04324	-3.04288	90.8094	27.0104		Qualified	0		0.00914254	non-mutagen	negative	negative	medium_risk	negative	negative	negative	negative		OC(CC\C=C\c1ccccc1)CCc1ccc(O)c(O)c1
17119	FDB017112	Tetramethylquercetin		low	Retusin(ariocarpus), also known as 5-hydroxy-3,7,3',4'-tetramethoxyflavone or 3,7,3',4'-tetra-O-methylquercetin, is a member of the class of compounds known as 7-o-methylated flavonoids. 7-o-methylated flavonoids are flavonoids with methoxy groups attached to the C7 atom of the flavonoid backbone. Thus, retusin(ariocarpus) is considered to be a flavonoid lipid molecule. Retusin(ariocarpus) is pra…	1245-15-4	COC1=CC(O)=C2C(=O)C(OC)=C(OC2=C1)C1=CC=C(OC)C(OC)=C1	InChI=1S/C19H18O7/c1-22-11-8-12(20)16-15(9-11)26-18(19(25-4)17(16)21)10-5-6-13(23-2)14(7-10)24-3/h5-9,20H,1-4H3	358.105	HHGPYJLEJGNWJA-UHFFFAOYSA-N	2-(3,4-dimethoxyphenyl)-5-hydroxy-3,7-dimethoxy-4H-chromen-4-one						0.0118275	9.40013	24.7609	inhibitor	inhibitor	Non	Non	Weakly	7.72373	Inhibitor	80.4103	-3.67596	2.52008	2.52008	-4.579	-4.58117	96.8084	9.44721		Qualified	0		0.0465574	mutagen	negative	negative	medium_risk	negative	positive	negative	negative		COc1cc(O)c2c(c1)oc(-c1ccc(OC)c(OC)c1)c(OC)c2=O
[truncated: 33 more columns]
